# Supplementary material for: Whole-Genome Analysis of a Historical Strain of Xanthomonas citri pv. citri Reveals Structural Variations
Source: Int J Mol Sci. 2026 Jan 9;27(2):702. doi: 10.3390/ijms27020702 (PMC12840622; doi:10.3390/ijms27020702)
Supplement: Supplementary file 1 [file ijms-27-00702-s001.zip]

Archive with 1 entries (1 files):
- ijms-4053672-supplementary.xlsx
