# Supplementary material for: Whole-Genome Analysis of a Historical Strain of Xanthomonas citri pv. citri Reveals Structural Variations
Source: Int J Mol Sci. 2026 Jan 9;27(2):702. doi: 10.3390/ijms27020702 (PMC12840622; doi:10.3390/ijms27020702)
Supplement: Supplementary file 1 [file ijms-27-00702-s001.zip › ijms-4053672-supplementary.xlsx]

## Sheet: Table S1
Table S1 Primer information at both ends of prophage and genome junction
Primer name	Sequence (5′-3′)	Annealing temperature		Length(bp)
GD82-1F	GGTACGGTAGGAAGCAGGTT	55		521
GD82-1R	ACCATCGGTCAGTGTCAAGT
GD82-2F	AGGGAGGTTGATTCGGACTC	53		568
GD82-2R	CCTGAAACTGGTCGCACATT
GD82-3F	CATTTCTCCCATTTCCCGGC	55		614
GD82-3R	GATTTGCCAGCCTATCAGCC
GD82-4F	CCGAAGCACCTCAACATCAA	55		656
GD82-4R	TCTTCATCCGACAAACCCGA
GD82-5F	CTGCACTGATTGAGGTCACG	53		749
GD82-5R	CACCCAGACCAAGGACATCA
GD82-6F	GGCAGCAGATTGTCCAGATG	53		744
GD82-6R	CGTTTAGAACACTGGCGGAG
GD82-7F	ATTTCAAGGAGTTTCGCCCG	55		403
GD82-7R	CGGTGTTTGATACGGAGCTG
GD82-8F	GCTGATGCCATTCCCTGATT	53		453
GD82-8R	AGCGAGCGATTCATTGGTTT
GD82-9F	GCAAGGAAGTGGTCAAGAGC	52		651
GD82-9R	TCGTTGACTCTGCCTCTGTT
GD82-10F	ATGCGATTTTGATGGGCTGG	55		666
GD82-10R	TTCTTGCTCATGGTGTGGGT
GD82-11F	GATTTCTCCACCAAGCGACG	55		750
GD82-11R	GGTGCCTTACATCCCCTTCT
GD82-12F	GCCCAGAAACTCCAAGGTCT	55		781
	GGGATTACGTTGGCTGTTCC

## Sheet: Sheet2
Table S2 Sequence information of the insertion fragment on the chromosome of strain
Gene ID	Description
KJA71_RS08925, KJA71_RS08935, KJA71_RS08940, KJA71_RS08945, KJA71_RS08950, KJA71_RS08955, KJA71_RS08960, KJA71_RS08965, KJA71_RS08965, KJA71_RS08970, KJA71_RS08975, KJA71_RS08980, KJA71_RS08985, KJA71_RS08995, KJA71_RS09005, KJA71_RS09020, KJA71_RS09030, KJA71_RS09040, KJA71_RS09045, KJA71_RS09050, KJA71_RS09060, KJA71_RS09065, KJA71_RS09070, KJA71_RS09075, KJA71_RS09085, KJA71_RS09090, KJA71_RS0…	hypothetical protein
KJA71_RS09055	phage antirepressor KilAC domain-containing protein
KJA71_RS09195	phage gp6-like head-tail connector protein
KJA71_RS09185	phage major capsid protein
KJA71_RS09175	phage portal protein
KJA71_RS09025	phage regulatory CII family protein
KJA71_RS09215	phage tail protein
KJA71_RS09230	phage tail tape measure protein
KJA71_RS09095	putative addiction module antidote protein
KJA71_RS09225	DUF1799 domain-containing protein
KJA71_RS09240	DUF1833 family protein
KJA71_RS09250	DUF1983 domain-containing protein
KJA71_RS09000	DUF3037 domain-containing protein
KJA71_RS09210	DUF3168 domain-containing protein
KJA71_RS09010	helix-turn-helix domain-containing protein
KJA71_RS09035	helix-turn-helix domain-containing protein
KJA71_RS09015	helix-turn-helix transcriptional regulator
KJA71_RS08920	AlpA family phage regulatory protein
KJA71_RS08930	class I SAM-dependent methyltransferase
KJA71_RS09180	Clp protease ClpP
KJA71_RS09260	DNA adenine methylase
KJA71_RS09255	glycoside hydrolase TIM-barrel-like domain-containing protein
KJA71_RS09200	head-tail adaptor protein
KJA71_RS09205	HK97 gp10 family phage protein
KJA71_RS09160	HNH endonuclease
KJA71_RS09130	lipoprotein
KJA71_RS09080	Ref family protein
KJA71_RS09135	SGNH/GDSL hydrolase family protein
KJA71_RS09265	site-specific integrase
KJA71_RS09170	terminase large subunit
KJA71_RS09100	type II toxin-antitoxin system RelE/ParE family toxin
KJA71_RS08990	UDP-N-acetylglucosamine acyltransferase
